# Supplementary material for: Deep reinforcement learning with significant multiplications inference
Source: Sci Rep. 2023 Nov 27;13:20865. doi: 10.1038/s41598-023-47245-y (PMC10682459; doi:10.1038/s41598-023-47245-y)
Supplement: Supplementary file 1 — Supplementary Information 1. [file 41598_2023_47245_MOESM1_ESM.zip]

Archive with 1 entries (1 files):
- infer_sparse_model.py
