# Supplementary material for: Deep reinforcement learning with significant multiplications inference
Source: Sci Rep. 2023 Nov 27;13:20865. doi: 10.1038/s41598-023-47245-y (PMC10682459; doi:10.1038/s41598-023-47245-y)
Supplement: Supplementary file 1 — Supplementary Information 1. [file 41598_2023_47245_MOESM1_ESM.zip › infer_sparse_model.py]

from torchvision import datasets, transforms
from tqdm import tqdm
import torch
import torch.nn as nn
import torch.nn.functional as f
import torch.nn.utils.prune as prune

import argparse
import sys

import copy
import logging

import pfrl
from pfrl import agents, experiments, explorers
from pfrl import nn as pnn
from pfrl import replay_buffers, utils
from pfrl.initializers import init_chainer_default
from pfrl.q_functions import DiscreteActionValueHead, DuelingDQN
from pfrl.wrappers import atari_wrappers

import numpy as np
import random


def seed_everything(seed):
    random.seed(seed)
    np.random.seed(seed)
    torch.manual_seed(seed)
    torch.cuda.manual_seed(seed)
    torch.backends.cudnn.deterministic = True
    utils.set_random_seed(seed)  # for PFRL


def make_env(args, test, test_rand=False, processe_id=1):
    # Use different random seeds for train and test envs
    test_seed = 0 + args.seed
    train_seed = 1 + args.seed

    env_seed = test_seed + processe_id * 10000 if test else train_seed + processe_id * 1000

    env = atari_wrappers.wrap_deepmind(
        atari_wrappers.make_atari(args.env, max_frames=args.max_frames),
        episode_life=not test,
        clip_rewards=not test,
    )
    env.seed(int(env_seed))

    # if test and test_rand:
        # Randomize actions like epsilon-greedy in evaluation as well
    #     env = pfrl.wrappers.RandomizeAction(env, args.eval_epsilon)
    if args.monitor:
        env = pfrl.wrappers.Monitor(
            env, args.outdir, mode="evaluation" if test else "training"
        )
    if args.render:
        env = pfrl.wrappers.Render(env)
    return env


def prune_model(model, percent=None, prune_conv=True, prune_linear=False):
    parameters_to_prune = []
    for module_name, module in model.named_modules():
        if isinstance(module, torch.nn.Conv2d) and prune_conv: # or isinstance(module, torch.nn.Linear):
            parameters_to_prune.append((module, "weight"))

        if isinstance(module, torch.nn.Linear) and prune_linear:
            parameters_to_prune.append((module, "weight"))

    if percent:
        prune.global_unstructured(
            parameters_to_prune,
            pruning_method=prune.L1Unstructured,
            amount=percent
        )
    else:
        prune.global_unstructured(
            parameters_to_prune,
            pruning_method=prune.Identity
        )

class DenseQFunction(nn.Module):
    def __init__(self, n_actions, bias=False, count_ops=True, prune_conv=True, prune_linear=False):
        super().__init__()
        self.n_actions = n_actions
        self.count_ops = count_ops
        # self.obs_size = obs_size
        self.prune_conv = prune_conv
        self.prune_linear = prune_linear

        self.conv_array = nn.ModuleList([
            nn.Conv2d(4, 32, 8, stride=4, bias=bias),
            nn.Conv2d(32, 64, 4, stride=2, bias=bias),
            nn.Conv2d(64, 64, 3, stride=1, bias=bias)
        ])
        self.dense1 = nn.Sequential(
            nn.Flatten(),
            nn.Linear(3136, 512, bias=bias),
        )

        self.dense2 = nn.Sequential(
            nn.Linear(512, n_actions, bias=bias)
        )

        self.apply(init_chainer_default)

    def forward(self, x):
        zeros_counter = 0
        nonzeros_counter = 0
        h = x

        if self.count_ops:
            with torch.no_grad():
                zeros_counter += np.count_nonzero((h.abs() < 1e-5).to('cpu'))
                nonzeros_counter += np.count_nonzero((h.abs() > 1e-5).to('cpu'))

        for i, l in enumerate(self.conv_array):
            h = self.conv_array[i](h)
            h = f.relu(h)
            if self.count_ops:
                zeros_counter += np.count_nonzero((h.abs() < 1e-5).to('cpu'))
                nonzeros_counter += np.count_nonzero((h.abs() > 1e-5).to('cpu'))

        h = f.relu(self.dense1(h))

        if self.count_ops:
            with torch.no_grad():
                zeros_counter += np.count_nonzero((h.abs() < 1e-5).to('cpu'))
                nonzeros_counter += np.count_nonzero((h.abs() > 1e-5).to('cpu'))

        h = self.dense2(h)

        if self.count_ops:
            with torch.no_grad():
                zeros_counter += np.count_nonzero((h.abs() < 1e-5).to('cpu'))
                nonzeros_counter += np.count_nonzero((h.abs() > 1e-5).to('cpu'))

        return pfrl.action_value.DiscreteActionValue(h)

    @classmethod
    def fromnature(cls, natureDQN, count_ops=False):
        a = cls(natureDQN[0].n_input_channels, count_ops=count_ops)
        a.conv_array = copy.deepcopy(natureDQN[0].layers)
        a.dense1[1] = copy.deepcopy(natureDQN[0].output)
        a.dense2[0] = copy.deepcopy(natureDQN[1])

        return a

    @property
    def weights(self):
        flag = True
        for k in dict(self.named_parameters()).keys():
            # print(k, '_orig' in k, flag)
            if '_orig' in k:
                flag = False

        if flag:
            print('Force identity pruning')
            prune_model(self, prune_conv=self.prune_conv, prune_linear=self.prune_linear)

        return dict(self.named_parameters())

    @property
    def mask(self):
        return {k: i for k, i in self.state_dict().items() if '_mask' in k}

    def remove_masks(self, prune_linear=False):
        for k, i in self.named_modules():
            if 'conv' in k and 'weight' in i.__dict__.keys():
                prune.remove(i, 'weight')

            if 'dense' in k and prune_linear and 'weight' in i.__dict__.keys():
                prune.remove(i, 'weight')


class SparseQFunction(nn.Module):
    def __init__(self, n_actions, threshold=0.001, count_ops=False, prune_conv=True, prune_linear=False, bias=False):
        super().__init__()
        self.n_actions = n_actions
        self.count_ops = count_ops
        # self.obs_size = obs_size
        self.prune_conv = prune_conv
        self.prune_linear = prune_linear
        self._th = threshold
        self.bias = bias

        # biaases always False. Only one adding to intermediate sums
        self.conv_array = nn.ModuleList([
            nn.Conv2d(4, 32, 8, stride=4, bias=bias),
            nn.Conv2d(32, 64, 4, stride=2, bias=bias),
            nn.Conv2d(64, 64, 3, stride=1, bias=bias)
        ])
        self.dense1 = nn.Sequential(
            nn.Flatten(),
            nn.Linear(3136, 512, bias=bias),
            # nn.ReLU()
        )

        self.dense2 = nn.Sequential(
            nn.Linear(512, n_actions, bias=bias)
        )

        self.apply(init_chainer_default)

        # for previous activation values
        self._prev_conv_values = nn.ParameterList([
            nn.Parameter(torch.zeros(1, 4, 84, 84)),
            nn.Parameter(torch.zeros(1, 32, 20, 20)),
            nn.Parameter(torch.zeros([1, 64, 9, 9])),
            nn.Parameter(torch.zeros([1, 64, 7, 7])),
            nn.Parameter(torch.zeros([1, 512])),
            nn.Parameter(torch.zeros([1, n_actions]))
        ])
        # for current values
        self._curr_conv_values = nn.ParameterList([
            nn.Parameter(torch.zeros(1, 4, 84, 84)),
            nn.Parameter(torch.zeros(1, 32, 20, 20)),
            nn.Parameter(torch.zeros([1, 64, 9, 9])),
            nn.Parameter(torch.zeros([1, 64, 7, 7])),
            nn.Parameter(torch.zeros([1, 512])),
            nn.Parameter(torch.zeros([1, n_actions]))
        ])

        self._bias_not_used = True

        self._prev_dense_values = None
        self._statistics = {}


    def _count_statistics(self, h, layer):
        with torch.no_grad():
            zeros = np.count_nonzero((h.abs() < 1e-5).to('cpu'))
            nonzeros = np.count_nonzero((h.abs() > 1e-5).to('cpu'))

            if layer not in self._statistics:
                self._statistics.update({layer: [[], []]})

            self._statistics[layer][0].append(zeros)
            self._statistics[layer][1].append(nonzeros)


    def forward(self, x):
        h = x
        h = self._input_delta(h)

        if self.count_ops:
            self._count_statistics(h, 'input')

        for i, l in enumerate(self.conv_array):
            h = self.conv_array[i](h)

            h = self._count_delta(f.relu, h, i + 1)
            if self.count_ops:
                self._count_statistics(h, f'conv{i}')

        h = self.dense1(h)
        h = self._count_delta(f.relu, h, 4)
        if self.count_ops:
            self._count_statistics(h, 'dense1')

        h = self.dense2(h)
        # logging.debug(f'sparse l4 weights    : {h[0]}')
        # h = f.relu(h)
        if self.count_ops:
            self._count_statistics(h, 'dense2')


        h = self._output_value(h)
        if self._bias_not_used:
            # switch off biases after one using
            self.conv_array[0].bias = nn.Parameter(torch.zeros_like(self.conv_array[0].bias))
            self.conv_array[1].bias = nn.Parameter(torch.zeros_like(self.conv_array[1].bias))
            self.conv_array[2].bias = nn.Parameter(torch.zeros_like(self.conv_array[2].bias))

            self.dense1[1].bias = nn.Parameter(torch.zeros_like(self.dense1[1].bias))
            self.dense2[0].bias = nn.Parameter(torch.zeros_like(self.dense2[0].bias))

            self._bias_not_used = False

        return pfrl.action_value.DiscreteActionValue(h)

    def _count_delta(self, activation, input, layer_number):
        self._curr_conv_values[layer_number] += input
        delta = self._curr_conv_values[layer_number] - self._prev_conv_values[layer_number]

        delta_output = (activation(self._curr_conv_values[layer_number]) - \
                        activation(self._prev_conv_values[layer_number]))

        selected = torch.abs(delta_output) > self._th

        self._prev_conv_values[layer_number][selected] += delta[selected]

        res = torch.zeros_like(input)
        res[selected] = delta_output[selected]

        return res

    def _output_value(self, input):
        self._curr_conv_values[-1] += input

        return self._curr_conv_values[-1]

    def _input_delta(self, input):
        delta = input - self._curr_conv_values[0]
        selected = torch.abs(delta) > self._th
        self._curr_conv_values[0][selected] += delta[selected]

        res = torch.zeros_like(input)
        res[selected] = delta[selected]

        return res

    @classmethod
    def fromdense(cls, denseQFunction, threshold=4, bias=False, count_ops=False):
        print('In from dense:', threshold)
        a = cls(denseQFunction.n_actions, threshold=threshold, bias=bias, count_ops=count_ops)

        a.conv_array = copy.deepcopy(denseQFunction.conv_array)
        a.dense1 = copy.deepcopy(denseQFunction.dense1)
        a.dense2 = copy.deepcopy(denseQFunction.dense2)

        return a

def phi(x):
    # Feature extractor
    return np.asarray(x, dtype=np.float32) / 255


def test_q_function(q_func):
    q_func.to('cuda:0')
    obs = torch.zeros(1, 4, 84, 84).to('cuda:0')
    with torch.no_grad():
        q_func(obs)

        q_func(obs)

    return


def normal_eval(eval_env, agent, num_episodes=10):
    eval_stats = experiments.eval_performance(env=eval_env, agent=agent, n_steps=None, n_episodes=num_episodes)

    logging.info(
        "statisitics n_runs: {} mean: {} median: {} stdev {}".format(
            num_episodes,
            eval_stats["mean"],
            eval_stats["median"],
            eval_stats["stdev"],
        )
    )

def load_models(path_to_weights, n_actions, threshold, count_ops=False):
    data = torch.load(path_to_weights)

    # check if linear layers are sparsed
    prune_linear = True if 'dense1.1.weight_orig' in data.keys() else False

    dense_model = DenseQFunction(n_actions, bias=True, count_ops=count_ops, prune_linear=prune_linear)
    _ = dense_model.weights

    dense_model.load_state_dict(torch.load(path_to_weights))
    # dense_model.dirty_hack_before_copy(True, False)
    dense_model.remove_masks(prune_linear=prune_linear)

    # load to sparse model
    sparse_model = SparseQFunction.fromdense(dense_model, threshold=threshold, bias=True, count_ops=count_ops)

    return dense_model, sparse_model

def main_test(args):
    # Make environment
    env = make_env(args, test=True, test_rand=False)

    # eval_env = make_env(test=True)
    n_actions = env.action_space.n

    dense_model, sparse_model = load_models(args.modelpath, n_actions, args.threshold)
    gamma = 0.99

    # q_func = SparseQFunction(obs_size, n_actions)
    # q_dense_func = DenseQFunction(obs_size, n_actions)
    q_nature_func = nn.Sequential(
        pnn.LargeAtariCNN(),
        init_chainer_default(nn.Linear(512, n_actions)),
        DiscreteActionValueHead(),
    )

    opt = pfrl.optimizers.RMSpropEpsInsideSqrt(
        q_nature_func.parameters(),
        lr=0.01,
        alpha=0.95,
        momentum=0.0,
        eps=1e-2,
        centered=True,
    )
    rbuf = replay_buffers.ReplayBuffer(10 ** 6, args.num_step_return)
    explorer = explorers.Greedy()

    agent_dense = pfrl.agents.DoubleDQN(
        dense_model,
        opt,
        rbuf,
        gamma,
        explorer,
        replay_start_size=500,
        update_interval=1,
        target_update_interval=100,
        phi=phi,
        gpu=0,
    )

    agent_sparse = pfrl.agents.DoubleDQN(
        sparse_model,
        opt,
        rbuf,
        gamma,
        explorer,
        replay_start_size=500,
        update_interval=1,
        target_update_interval=100,
        phi=phi,
        gpu=0,
    )

    logging.info('Dense evaluation...')
    normal_eval(env, agent_dense, args.num_episodes)
    logging.info('Sparse evaluation...')
    normal_eval(env, agent_sparse, args.num_episodes)


def main():
    parser = argparse.ArgumentParser(description='DQN lottery tickets test')


    # DQN params
    parser.add_argument("--env",type=str,default="EnduroNoFrameskip-v0",help="OpenAI Atari domain to perform algorithm on.")
    parser.add_argument("--outdir",type=str,default="results", help="Directory path to save output files. If it does not exist, it will be created")
    parser.add_argument("--seed", type=int, default=0, help="Random seed [0, 2 ** 31)")
    parser.add_argument("--gpu", type=int, default=0, help="GPU to use, set to -1 if no GPU.")
    # parser.add_argument("--arch", type=str, default="my_biased", choices=["nature", "nips", "dueling", "doubledqn", "my_biased"], help="Network architecture to use.",)

    # parser.add_argument("--test_rand", action="store_true", default=False, help='Add random during test')

    # 30 minutes with 60 fps
    parser.add_argument("--max-frames", type=int, default=30 * 60 * 60, help="Maximum number of frames for each episode.")
    parser.add_argument("--replay-start-size", type=int, default=5 * 10 ** 4, help="Minimum replay buffer size before " + "performing gradient updates.")
    # parser.add_argument( "--eval-interval", type=int, default=10 ** 5, help="Frequency (in timesteps) of evaluation phase.")
    # parser.add_argument("--eval-n-runs", type=int, default=10)
    parser.set_defaults(clip_delta=True)
    parser.add_argument("--agent", type=str, default="DoubleDQN", choices=["DQN", "DoubleDQN", "PAL"])
    parser.add_argument( "--log-level", type=int, default=20, help="Logging level. 10:DEBUG, 20:INFO etc.",)
    parser.add_argument( "--render", action="store_true", default=False, help="Render env states in a GUI window.",)
    parser.add_argument( "--monitor", action="store_true", default=False, help="Monitor env. Videos and additional information are saved as output files.")
    parser.add_argument("--num-step-return", type=int, default=1)

    parser.add_argument("--final-epsilon", type=float, default=0.01, help="Final value of epsilon during training.")
    parser.add_argument("--eval-epsilon", type=float, default=0.001,
                        help="Exploration epsilon used during eval episodes.", )

    # Temporal Sparsity
    parser.add_argument("--model", default='Enduro-DQN.pt', help="Path to model with pretrained models", type=str, required=True)
    parser.add_argument("--threshold", type=float, default=0.001)
    parser.add_argument("--num-episodes", type=int, default=20)

    args = parser.parse_args(sys.argv[1:])

    # utils.set_random_seed(args.seed)
    seed_everything(args.seed)
    logging.basicConfig(level=args.log_level)
    main_test(args)

if __name__ == '__main__':
    main()
