# Supplementary material for: Deep reinforcement learning with significant multiplications inference
Source: Sci Rep. 2023 Nov 27;13:20865. doi: 10.1038/s41598-023-47245-y (PMC10682459; doi:10.1038/s41598-023-47245-y)
Supplement: Supplementary file 2 — Supplementary Information 2. [file 41598_2023_47245_MOESM2_ESM.pt]

Archive with 15 entries (15 files):
- model-10-from-16-LR-0.01-1-1/data.pkl
- model-10-from-16-LR-0.01-1-1/data/0
- model-10-from-16-LR-0.01-1-1/data/1
- model-10-from-16-LR-0.01-1-1/data/10
- model-10-from-16-LR-0.01-1-1/data/11
- model-10-from-16-LR-0.01-1-1/data/12
- model-10-from-16-LR-0.01-1-1/data/2
- model-10-from-16-LR-0.01-1-1/data/3
- model-10-from-16-LR-0.01-1-1/data/4
- model-10-from-16-LR-0.01-1-1/data/5
- model-10-from-16-LR-0.01-1-1/data/6
- model-10-from-16-LR-0.01-1-1/data/7
- model-10-from-16-LR-0.01-1-1/data/8
- model-10-from-16-LR-0.01-1-1/data/9
- model-10-from-16-LR-0.01-1-1/version
